# Supplementary material for: Association of Proton Pump Inhibitor Prophylaxis on Clinical Outcome in Acute Ischemic Stroke in China: A Multicenter Retrospective Cohort Study
Source: J Clin Med. 2022 Nov 22;11(23):6881. doi: 10.3390/jcm11236881 (PMC9740641; doi:10.3390/jcm11236881)
Supplement: Supplementary file 1 [file jcm-11-06881-s001.zip]

Archive with 1 entries (1 files):
- jcm-2017311-supplementary.pdf
